# Supplementary material for: A Bifunctional Nanostructured RuPt/C Electrocatalyst for Energy Storage Based on the Chlor-Alkali Process
Source: Nanomaterials (Basel). 2025 Mar 27;15(7):506. doi: 10.3390/nano15070506 (PMC11990831; doi:10.3390/nano15070506)
Supplement: Supplementary file 1 [file nanomaterials-15-00506-s001.zip]

Archive with 1 entries (1 files):
- nanomaterials-3531207-supplementary.pdf
